# Supplementary material for: Potential Ophthalmological Application of Extracts Obtained from Tuna Vitreous Humor Using Lactic Acid-Based Deep Eutectic Systems
Source: Foods. 2022 Jan 25;11(3):342. doi: 10.3390/foods11030342 (PMC8834193; doi:10.3390/foods11030342)
Supplement: Supplementary file 1 [file foods-11-00342-s001.zip]

Archive with 1 entries (1 files):
- foods-1541264-supplementary.pdf
